# Supplementary material for: Physical Performance and Mental Health in Institutionalized Older Adults: A Multicenter, Cross-Sectional Observational Study
Source: Healthcare (Basel). 2025 Dec 17;13(24):3306. doi: 10.3390/healthcare13243306 (PMC12732505; doi:10.3390/healthcare13243306)
Supplement: Supplementary file 1 [file healthcare-13-03306-s001.zip]

Archive with 1 entries (1 files):
- healthcare-3933878-supplementary.pdf
